# Supplementary material for: RNA Sequencing Identified Differentially Expressed Genes in the Mesocorticolimbic and Nigrostriatal Systems of Compulsive METH-Taking Rats
Source: Cells. 2025 Sep 20;14(18):1472. doi: 10.3390/cells14181472 (PMC12468296; doi:10.3390/cells14181472)
Supplement: Supplementary file 1 [file cells-14-01472-s001.zip]

Archive with 1 entries (1 files):
- cells-3806276-supplementary.pdf
